# Supplementary material for: The deubiquitinase USP44 promotes Treg function during inflammation by preventing FOXP3 degradation
Source: EMBO Rep. 2020 Jul 9;21(9):e50308. doi: 10.15252/embr.202050308 (PMC7507386; doi:10.15252/embr.202050308)
Supplement: Supplementary file 3 — Source Data for Expanded View and Appendix [file EMBR-21-e50308-s007.zip]

Archive with 5 entries (4 files):
- Appendix_and_EV_Source_Data/
- Appendix_and_EV_Source_Data/Source_Data_FigureEV3.pdf
- Appendix_and_EV_Source_Data/Source_Data_FigureEV5.pdf
- Appendix_and_EV_Source_Data/Source_Data_Appendix_FigureS1.pdf
- Appendix_and_EV_Source_Data/Source_Data_Appendix_FigureS3.pdf
